# Supplementary material for: Identification of TRAPPC9 and BAIAP2 Gene Polymorphisms and Their Association With Fat Deposition-Related Traits in Hu Sheep
Source: Front Vet Sci. 2022 Jul 5;9:928375. doi: 10.3389/fvets.2022.928375 (PMC9295322; doi:10.3389/fvets.2022.928375)
Supplement: Supplementary file 1 [file Table_1.XLSX]

## Sheet: Genotyping-027.001-07 Grid—KSAP
Table S1. The genoytping result of TRAPPC9 g.57654 A >G
No.	Genotype
F002	A:A
F004	A:A
F005	A:G
F006	A:A
F007	A:A
F008	A:G
F009	A:A
F010	G:G
F011	G:G
F012	?
F013	A:G
F014	A:G
F015	A:A
F017	A:G
F018	A:G
F019	A:A
F020	A:G
F021	A:G
F024	A:G
F025	A:G
F029	A:G
F030	A:G
F031	A:G
F032	A:G
F033	A:G
F034	A:G
F035	A:A
F036	A:G
F037	A:A
F038	A:G
F039	A:G
F040	A:G
F042	A:G
F043	A:G
F044	A:G
F045	A:A
F046	A:G
F047	A:G
F048	A:G
F049	G:G
F050	G:G
F051	A:G
F052	A:G
F053	G:G
F054	A:A
F055	A:A
F056	A:G
F057	A:G
F059	A:G
F062	A:A
F063	G:G
F064	A:G
F065	G:G
F066	A:A
F067	A:A
F069	G:G
F071	A:G
F072	G:G
F073	G:G
F074	A:G
F075	A:A
F077	A:G
F078	G:G
F079	A:G
F080	A:G
F081	A:G
F082	A:G
F083	A:A
F085	A:A
F087	A:G
F088	A:A
F091	A:G
F092	A:G
F093	A:G
F094	A:A
F096	G:G
F097	A:A
F099	G:G
F100	A:A
F101	A:G
F102	A:A
F103	G:G
F104	A:G
F105	G:G
F106	A:G
F107	A:A
F108	A:G
F109	A:G
F110	A:G
F111	?
F112	A:G
F113	A:A
F114	G:G
F115	A:G
F116	A:A
F117	A:G
F118	A:A
F119	A:A
F120	A:A
F121	A:A
F122	A:G
F123	A:G
F125	A:A
F126	G:G
F128	A:G
F129	A:G
F130	A:A
F131	A:G
F132	A:G
F134	A:G
F135	A:G
F136	A:G
F137	A:A
F138	A:G
F139	A:G
F140	A:G
F141	A:A
F142	A:G
F143	G:G
F144	A:A
F145	A:A
F146	G:G
F147	A:G
F148	A:G
F149	A:G
F150	A:G
F151	G:G
F152	A:G
F153	A:G
F154	A:G
F157	A:A
F158	A:G
F159	A:G
F161	A:A
F162	A:A
F163	A:A
F164	A:A
F165	G:G
F166	G:G
F167	A:G
F168	A:A
F169	A:G
F170	A:G
F171	A:A
F172	A:G
F173	A:G
F174	A:G
F175	A:A
F176	A:A
F178	A:G
F179	A:A
F180	A:A
F181	A:A
F182	A:G
F183	A:A
F184	A:G
F185	A:G
F186	A:G
F187	A:G
F189	A:G
F190	G:G
F191	G:G
F192	A:G
F193	G:G
F143C	G:G
NTC	NTC
P001	A:A
P002	A:A
P004	A:G
P005	A:G
P006	A:G
P007	A:A
P008	A:G
P009	?
P010	?
P011	A:A
P012	?
P013	A:A
P014	A:A
P016	A:G
P017	A:A
P018	A:A
P019	A:A
P020	A:A
P021	A:G
P022	A:G
P023	A:G
P024	A:A
P025	A:A
P026	A:G
P027	A:A
P028	A:G
P029	A:A
P030	A:A
P031	G:G
P032	A:G
P033	A:G
P034	A:A
P035	A:A
P036	A:G
P037	G:G
P038	A:G
P039	A:A
P040	A:A
P041	G:G
P043	?
P044	A:A
P045	A:G
P046	A:A
P047	A:A
P049	A:A
P050	A:G
P051	A:A
P052	G:G
P053	A:G
P054	A:G
P055	A:A
P056	A:A
P057	A:A
P058	A:G
P059	A:G
P060	A:G
P061	A:A
P062	A:G
P063	A:G
P065	A:A
P066	A:A
P067	A:A
P068	A:A
P069	G:G
P070	A:G
P071	G:G
P072	A:G
P073	A:A
P074	A:G
P075	A:A
P076	A:G
P077	A:A
P078	A:A
P079	A:A
P080	?
P081	A:A
P082	A:A
P083	A:A
P084	G:G
P085	A:G
P087	A:A
P088	A:A
P089	G:G
P090	A:G
P091	A:G
P092	A:G
P093	A:A
P094	G:G
P095	A:A
P096	A:G
P097	A:A
P098	A:G
P102	A:G
P104	A:G
P105	A:A
P106	?
P107	?
P108	A:G
P109	A:A
P110	A:A
P111	A:A
P112	A:A
P113	A:G
P114	A:A
P115	A:A
P116	A:G
P117	A:G
P119	A:G
P120	A:G
P121	A:G
P122	A:A
P123	A:G
P124	?
P125	A:A
P126	?
P127	A:G
P128	A:G
P130	A:G
P131	G:G
P132	A:G
P133	A:A
P134	A:G
P135	A:A
P136	A:A
P137	A:G
P138	G:G
P139	A:G
P140	A:G
P141	A:A
P142	A:G
P143	A:A
P144	A:A
P145	A:A
P146	A:G
P147	A:G
P148	A:G
P149	A:A
P150	A:G
P151	A:A
P152	A:A
P153	A:A
P154	A:A
P155	A:A
P156	A:A
P157	A:A
P158	A:A
P159	G:G
P160	A:A
P161	A:G
P162	A:G
P163	?
P164	A:A
P165	A:A
P166	A:G
P167	A:A
P168	A:G
P169	?
P170	A:A
P171	A:G
P172	A:A
P173	A:G
P174	A:A
P175	A:A
P176	A:A
P177	?
P178	A:G
P179	A:A
P180	A:G
P181	A:A
P182	G:G
P183	A:A
P184	A:A
P185	G:G
P186	A:A
P187	A:G
P188	A:A
P189	A:A
P190	?
P191	A:A
P192	A:A
S003	A:G
S004	A:G
S006	A:A
S008	A:A
S010	A:G
S013	A:A
S014	A:A
S015	A:A
S016	A:A
S019	A:A
S022	A:G
S023	A:G
S026	A:A
S033	A:G
S034	A:A
S036	A:A
S037	A:A
S038	A:G
S039	A:A
S045	A:G
S139	A:A
S144	A:G
T001	A:G
T002	A:G
T009	A:A
T011	A:A
T012	A:G
T020	A:A
T021	A:G
T027	A:A
T028	G:G
T029	A:G
T033	A:G
T035	A:A
T037	A:G
T038	A:A
T039	A:A
T041	A:G
T042	A:A
T049	A:A
T053	A:A
T054	A:G
T055	A:G
T056	G:G
T057	A:A
T058	A:G
T059	A:G
T060	A:G
T061	G:G
T062	A:A
T063	A:A
T064	G:G
T065	A:A
T066	A:G
T067	A:A
T068	A:A
T069	A:A
T071	A:A
T072	A:G
T076	A:G
T077	A:G
T078	A:A
T079	A:G
T082	G:G
T083	A:A
T084	G:G
T086	A:G
T087	A:A
T089	A:G
T090	A:A
T092	A:A
T093	A:G
T094	A:G
T095	A:G
T096	A:A
T097	A:A
T098	A:G
T099	A:A
T100	A:A
T101	A:A
T102	A:A
T104	A:A
T105	A:G
T107	A:G
T108	A:A
T109	G:G
T110	G:G
T111	A:A
T112	A:A
T113	A:G
T114	G:G
T115	A:A
T116	A:A
T117	A:A
T119	A:A
T120	A:G
T122	A:A
T123	A:A
T124	A:G
T125	A:A
T126	A:A
T127	A:A
T128	A:G
T129	?
T130	A:A
T131	A:G
T132	A:A
T133	A:G
T134	A:G
T135	A:G
T136	A:A
T137	A:A
T138	A:A
T139	G:G
T140	A:G
T141	A:G
T142	A:A
T143	A:A
T144	A:A
T145	A:A
T147	A:A
T148	A:G
T149	A:G
T152	A:A
T153	A:G
T155	A:G
T157	A:G
T158	A:G
T159	A:G
T160	A:G
T161	A:A
T162	A:A
T164	A:A
T165	G:G
T166	A:G
T168	A:A
T169	A:G
T170	A:G
T171	A:G
T172	A:G
T173	A:G
T174	A:A
T176	G:G
T177	A:G
T179	A:G
T180	A:A
T181	A:G
T182	A:A
T184	A:A
T185	A:G
T186	A:G
T187	A:G
T188	A:G
T189	A:G
T190	A:G
T191	G:G
T192	A:A
T194	A:G
T195	A:A
T196	?
T199	A:A
T200	A:A
T201	A:G
T202	A:A
T203	A:G
T204	A:G
T205	A:A
T206	A:G
T207	A:G
T208	A:G
T209	A:A
T210	G:G
T211	A:A
T212	A:A
T213	A:G
T214	G:G
T215	A:A
T217	A:A
T218	A:G
T219	A:A
T220	A:A
T221	G:G
T222	A:G
T224	A:G
T225	A:G
T226	A:G
T227	G:G
T228	G:G
T229	A:A
T230	A:A
T231	?
T232	G:G
T233	A:A
T234	A:G
T235	A:A
T236	G:G
T237	A:A
T238	G:G
T240	A:A
T243	A:A
T244	A:A
T245	A:G
T247	A:A
T248	A:G
T249	A:A
T250	A:G
T252	A:A
W001	A:G
W002	A:A
W003	A:A
W004	A:A
W005	G:G
W006	A:G
W007	A:A
W008	G:G
W009	A:A
W010	A:G
W011	A:G
W012	A:G
W013	A:A
W014	G:G
W015	A:A
W016	A:G
W017	A:A
W018	A:A
W019	A:A
W020	?
W021	A:A
W022	A:A
W023	A:A
W024	A:A
W025	?
W026	A:A
W027	A:G
W029	A:A
W030	G:G
W031	A:G
W032	A:A
W035	G:G
W036	A:G
W038	A:G
W040	A:A
W041	A:G
W047	A:G
W049	A:A
W051	A:A
W052	A:A
W057	A:A
W058	A:A
W059	A:A
W068	A:A
W069	A:G
W071	G:G
W073	G:G
W074	A:A
W077	A:G
W078	A:A
W080	G:G
W081	A:A
W083	A:A
W086	A:G
W090	G:G
W092	A:G
W097	A:G
W099	A:A
W110	A:A
W113	A:A
W114	A:G
W122	A:A
W123	A:G
W125	A:G
W165	A:A
W167	A:A
W168	A:A
W170	A:A
W173	A:G
W174	A:A
W175	A:A
W177	A:A
W185	A:A
W186	A:A
W188	A:G
W189	A:A
W190	A:G
W199	G:G
W204	A:A
W206	A:G
W210	A:A
W217	A:A
W222	A:G
W224	A:A
W225	A:G
W234	A:G
W243	A:A
W244	A:G
W261	A:G
W264	A:A
W265	G:G
W270	?
W271	A:G
W287	A:G
W288	A:A
W293	G:G
W297	A:A
W298	A:A
W299	A:G
W300	A:G
W307	A:G
W309	A:A
W310	A:G
W311	G:G
W312	A:G
W319	A:A
W320	A:G
W322	A:G
W324	G:G
W326	A:G
W330	A:A
W332	A:A
W335	A:G
W336	A:A
W339	A:A
W340	A:A
W346	A:A
W348	A:G
W349	A:A
W352	A:A
W353	A:G
W354	A:A
W359	A:A
W361	A:G
W364	A:G
W365	A:G
X001	A:A
X002	A:G
X003	A:A
X004	A:A
X005	A:A
X006	A:A
X007	A:G
X008	A:A
X012	A:A
X013	A:G
X014	A:A
X016	A:A
X017	A:G
X018	A:A
X019	A:A
X020	A:A
X021	A:A
X022	A:A
X023	A:A
X024	G:G
X025	A:A
X026	A:G
X027	A:A
X028	A:G
X029	A:A
X030	A:A
X031	A:A
X032	A:A
X033	A:G
X034	A:G
X035	A:G
X036	A:G
X037	A:G
X038	G:G
X039	A:A
X040	A:A
X041	A:A
X042	A:A
X043	A:A
X044	A:A
X045	A:G
X046	A:A
X047	A:A
X048	A:G
X049	A:G
X050	A:G
X051	G:G
X052	A:G
X053	A:A
X054	A:G
X055	A:A
X056	G:G
X057	A:G
X058	A:G
X059	A:G
X060	A:A
X061	A:A
X062	A:A
X063	A:A
X064	A:A
X065	A:A
X066	A:G
X067	A:A
X069	A:G
X070	A:G
X071	A:A
X072	A:A
X073	A:A
X074	A:A
X075	A:G
X076	A:A
X077	A:G
X078	A:G
X079	A:G
X081	A:A
X082	A:G
X083	A:G
X084	A:A
X085	A:A
X086	A:A
X087	A:A
X088	A:G
X089	A:G
X090	A:G
X091	A:A
X092	A:A
X093	A:G
X094	A:G
X095	A:G
X096	A:G
X097	A:A
X098	A:G
X099	?
X100	A:A
X101	A:A
X102	A:G
X103	G:G
X104	A:A
X105	A:G
X106	A:G
X107	A:G
X108	A:G
X110	A:A
X111	A:A
X112	A:A
X113	A:A
X114	A:G
X115	A:G
X116	A:A
X117	A:A
X118	A:G
X119	A:G
X120	A:G
X121	A:A
X122	A:A
X123	A:A
X124	A:A
X125	A:A
X126	G:G
X127	A:A
X128	A:G
X129	A:G
X132	A:G
X133	A:G
X134	A:G
X136	A:A
X137	A:A
X138	A:G
X139	A:G
X140	A:A
X141	A:G
X142	A:A
X143	A:A
X144	A:G
X145	A:A
X146	A:G
X147	A:A
X148	A:G
X149	A:G
X150	G:G
X151	A:A
X152	A:A
X153	A:G
X154	A:G
X155	A:G
X156	A:G
X157	A:G
X158	A:G
X159	A:A
X160	A:G
X161	A:G
X162	A:A
X163	A:G
X164	A:A
X165	A:A
X166	A:A
X167	G:G
X168	A:G
X170	A:G
X171	A:G
X172	G:G
X173	A:A
X174	A:A
X175	A:A
X176	A:G
X177	A:G
X178	A:G
X179	A:G
X180	A:A
X181	A:A
X182	A:A
X183	A:A
X184	A:A
X185	A:G
X186	A:G
X187	A:G
X188	A:G
X189	A:A
X190	A:G
X191	A:G
X192	A:A
X193	A:A
X195	A:A
X196	A:A
X197	A:G
X198	A:G
X200	A:A
X201	A:G
X202	A:A
X203	A:A
X204	A:G
X205	G:G
X206	A:A
X207	A:A
X208	A:G
X209	A:A
X210	A:G
X212	A:A
X213	A:G
X214	A:A
X215	A:G
X216	A:A
X217	A:A
X218	A:G
X219	A:A
X220	A:G
X221	A:G
X222	A:A
X223	A:G
X224	A:A
X225	A:G
X226	G:G
X227	A:G
X228	G:G
X229	A:A
X230	A:G
X231	A:G
X232	A:A
X233	G:G
X234	A:G
X235	A:G
X236	A:G
X237	A:G
X238	G:G
X239	A:G
X240	A:A
X241	G:G
X242	A:A
X243	A:G
X244	A:A
X245	A:A
X246	A:G
X247	A:G
X248	A:A
X249	A:A
X250	G:G
X251	A:G
X252	A:G
X253	A:A
X254	A:A
X255	A:A
X256	A:G
X257	A:G
X258	A:A
X259	A:G
X260	A:A
X261	A:G
X262	A:G
X263	A:G
X264	A:A
X265	G:G
X266	G:G
X267	A:A
X268	A:A
X269	G:G
X270	A:G
X271	A:A
X272	A:G
X273	A:A
X274	G:G
X275	A:G
X276	A:A
X277	A:G
X278	G:G
X279	G:G
X280	A:A
X281	A:G
X282	A:A
X283	A:G
X284	A:A
X285	A:G
X286	G:G
X287	A:G
X288	A:A
X289	A:G
X290	A:G
X291	A:A
X292	A:A
X293	A:G
X294	A:G
X295	A:A
X296	A:G
X297	A:G
X298	A:G
X299	A:A
X300	A:A
X301	A:A
X302	A:A
X303	A:A
X304	A:G
X305	A:A
X306	A:G
X307	A:G
X308	A:G
X309	A:G
X310	A:A
X311	A:G
X312	A:A
X313	A:G
X314	G:G
X315	G:G
X316	G:G
X317	A:G
X318	A:G
X319	A:G
X320	A:A
X321	A:A
X322	A:G
X323	A:G
X324	A:A
X325	A:A
X326	A:G
X327	A:G
X328	A:G
X329	A:A
X330	A:A
X331	A:G
X332	A:A
X333	A:A
X334	A:G
X335	A:G
X336	A:A
X337	A:G
X338	A:G
X339	A:G
X340	G:G
X341	A:A
X342	A:A
X343	A:A
X344	G:G
X345	A:G
X346	A:G
X347	G:G
X348	A:A
X349	A:A
X350	A:G
X351	A:A
X352	A:A
X353	A:A
X354	A:A
X355	A:G
X356	A:A
X357	A:G
X358	A:G
X359	A:A
X360	G:G
X361	A:A
X362	A:A
X363	A:G
X364	A:A
X365	A:A
X366	A:A
X367	A:A
X368	A:A
X369	A:A
X370	A:A
X371	A:A
X372	A:A
X373	A:G
X374	A:G
X375	A:A
X376	A:G
X377	A:A
X378	A:A
X379	A:G
X380	A:A
X381	A:G
X382	A:G
X383	G:G
X384	A:A
X385	A:A
X386	A:G
X387	A:A
X388	A:G
X389	A:A
X390	G:G
X391	A:G
X392	A:A
X393	A:A
X394	G:G
X395	A:G
X396	A:G
X397	A:G
X398	A:G
X399	A:A
X400	A:G
X401	A:A
X402	A:G
X403	A:A
X404	G:G
X405	A:G
X406	A:G
X407	A:G
X408	G:G
X409	A:G
X410	A:G
X411	A:G
X412	A:A
X413	A:G
X414	A:G
X415	A:A
X416	A:A
X417	A:A
X418	A:A
X419	A:G
X420	A:G
X421	G:G
X422	A:G
X423	A:G
X424	A:A
X425	G:G
X426	A:A
X427	A:A
X428	A:A
X429	A:A
X430	?
X431	A:A
X432	A:G
X433	A:A
X434	A:A
X435	A:A
X349A	A:A
S042	A:G
S043	A:G
S046	A:A
S047	A:G
S048	G:G
S049	A:G
S050	G:G
S051	A:A
S052	A:G
S053	A:A
S054	A:G
S055	A:G
S058	A:A
S059	A:A
S060	A:A
S063	A:G
S064	G:G
S110	A:A
S111	A:G
S112	A:G
S113	A:A
S115	G:G
S116	A:G
S118	A:A
S119	A:G
S121	G:G
S122	A:G
S123	A:G
S124	A:G
S127	A:A
S129	A:A
S131	A:G
S134	A:G
S135	G:G
S136	A:A
S137	A:G
S138	A:A
S140	A:G
S141	G:G
S143	A:G
S145	A:G
S146	A:A
S148	A:A
S149	A:A
S152	A:A
S153	A:A
S155	A:A
S157	A:A
S159	A:G
S161	A:G
S163	A:A
S165	A:G
S167	A:G
S168	A:A
S172	A:G
S173	A:A
S174	A:G
S175	A:G
S177	A:G
S182	G:G
S184	A:A
S185	?
S188	A:G
S0189	A:G
S191	A:G
S193	A:A
S194	A:A
S195	G:G
S199	A:A
S200	A:A
S201	A:A
S202	A:A
S205	G:G
S206	A:G
S207	A:G
T003	A:A
T008	A:A
T013	G:G
T014	A:G
T015	A:G
T016	A:A
T017	A:G
T019	A:G
T023	G:G
T031	G:G
T032	A:A
T040	A:A
T044	A:G
T045	A:G
T046	A:G
T047	A:G
T048	G:G
T051	A:A
T052	A:A
T073	A:A
T077	A:A
W033	G:G
W037	A:A
W044	A:G
W045	A:G
W046	A:A
W048	A:G
W056	A:G
W061	A:G
W062	G:G
W064	A:G
W070	A:G
W075	A:A
W076	A:G
W079	A:G
W082	A:G
W084	A:G
W085	A:G
W087	A:A
W088	A:G
W089	A:G
W091	A:G
W093	A:G
W094	A:G
W095	G:G
W096	A:A
W098	A:A
W104	G:G
W119	A:A
W120	A:A
W162	A:G
W164	A:G
W166	A:A
W168	A:A
W169	A:G
W171	A:A
W172	A:A
W176	A:A
W178	A:A
W179	A:G
W180	A:G
W181	A:A
W182	A:A
W183	A:A
W184	A:A
W187	A:G
W191	A:G
W202	A:A
W205	G:G
W211	A:G
W226	A:G
W229	A:A
W239	A:G
W251	A:A
W252	A:A
W258	A:A
W260	A:A
W266	A:A
W275	A:A
W277	A:A
W281	A:G
W286	G:G
W289	A:A
W290	A:A
W291	A:G
W292	A:A
W294	A:G
W295	A:G
W296	A:G
W301	A:A
W302	A:A
W303	A:G
W304	A:A
W305	G:G
W306	A:G
W308	A:A
W313	A:A
W321	A:G
W322	G:G
W325	A:G
W327	A:A
W328	?
W329	A:A
W331	A:A
W333	A:G
W334	A:A
W343	A:G
W344	A:A
W347	G:G
W350	A:A
W351	A:A
W355	A:G
W357	A:G
W358	A:A
W360	A:A
W362	A:G
W363	A:A
