# Supplementary material for: Identification of TRAPPC9 and BAIAP2 Gene Polymorphisms and Their Association With Fat Deposition-Related Traits in Hu Sheep
Source: Front Vet Sci. 2022 Jul 5;9:928375. doi: 10.3389/fvets.2022.928375 (PMC9295322; doi:10.3389/fvets.2022.928375)
Supplement: Supplementary file 2 [file Table_2.XLS]

## Sheet: Genotyping-027.001-08 Grid第三次结果
Table S2. The genoytping result of BAIAP2 g.460 C> T
No.	Genotype
C7-1-2	C:T
C7-1-3	C:C
C7-1-4	C:T
C7-1-16	C:C
C7-1-19	C:C
C7-1-20	C:C
C7-1-21	C:C
C7-1-22	C:T
C7-1-27	C:T
C7-1-34	C:C
C7-10-4	C:C
C7-10-10	C:T
C7-10-19	C:T
C7-10-20	C:C
C7-10-25	T:T
C7-10-45	C:C
C7-10-46	C:C
C7-10-49	C:C
C7-2-9	T:T
C7-2-29	C:C
C7-2-30	C:T
C7-3-10	C:T
C7-3-22	C:T
C7-3-28	C:C
C7-3-32	C:C
C7-3-41	C:C
C7-3-44	C:C
C7-4-34	C:T
C7-5-2	C:C
C7-5-15	C:C
C7-5-17	T:T
C7-6-27	C:C
C7-7-22	C:C
C7-8-26	C:C
C7-8-30	C:C
C7-8-33	C:C
C7-9-34	C:C
C7-9-36	C:C
T1-2	C:T
T1-24	C:C
T10-18	C:T
T10-19	C:C
T10-21	C:T
T2-11	C:C
T3-7	C:C
T3-28	C:C
T4-26	C:C
T4-34	C:C
T4-35	C:C
T5-13	C:C
T6-2	C:T
T6-4	C:T
T6-14	C:C
T8-20	C:C
T8-25	C:T
W-1-31	T:T
W5-1-3	T:T
W5-1-4	C:C
W5-1-6	C:C
W5-1-7	C:T
W5-1-11	C:C
W5-1-12	C:T
W5-1-13	C:C
W5-1-16	C:C
W5-1-17	C:T
W5-1-18	C:C
W5-1-19	C:T
W5-1-20	C:C
W5-1-23	?
W5-1-26	C:C
W5-1-27	C:C
W5-1-30	C:T
W5-10-3	C:C
W5-10-12	C:T
W5-11-4	C:C
W5-11-6	C:C
W5-13-6	C:T
W5-13-13	C:T
W5-2-3	C:T
W5-2-25	C:C
W5-2-27	C:C
W5-2-36	C:T
W5-2-37	C:T
W5-3-4	C:C
W5-3-15	C:T
W5-3-26	C:C
W5-3-37	C:C
W5-3-41	C:T
W5-3-49	C:C
W5-5-13	C:C
W5-6-8	C:C
W5-6-13	C:C
W5-6-19	T:T
W5-7-20	C:C
W5-9-2	C:C
W5-9-15	C:C
C7-1-1	C:C
C7-1-5	C:C
C7-1-6	C:C
C7-1-13	T:T
C7-1-18	C:T
C7-1-24	C:T
C7-1-25	C:C
C7-1-26	C:C
C7-1-31	C:C
C7-1-36	C:T
C7-1-37	C:C
C7-1-38	C:C
C7-1-40	C:C
C7-10-5	C:C
C7-10-7	T:T
C7-10-22	C:C
C7-10-28	C:T
C7-10-34	T:T
C7-10-40	C:C
C7-10-43	C:C
C7-10-50	T:T
C7-2-3	T:T
C7-2-4	C:C
C7-2-15	C:C
C7-2-22	T:T
C7-2-33	C:C
C7-3-7	C:C
C7-6-31	C:C
C7-6-36	C:T
C7-6-38	C:C
C7-7-2	C:T
C7-7-3	C:C
C7-7-6	C:T
C7-7-10	C:T
C7-7-11	C:C
C7-7-12	C:C
C7-7-14	C:T
C7-7-18	C:C
C7-7-27	C:T
C7-7-30	C:C
C7-7-34	C:C
C7-7-35	C:T
C7-7-37	C:T
C7-8-3	C:T
C7-8-6	C:T
C7-8-7	C:C
C7-8-9	C:C
C7-8-14	C:T
C7-8-28	C:C
C7-8-38	C:C
C7-8-39	C:C
C7-8-41	T:T
C7-8-50	C:T
C7-9-2	C:T
C7-9-4	T:T
C7-9-8	?
C7-9-9	C:C
C7-9-21	C:C
C7-9-22	C:C
C7-9-31	C:C
C7-9-41	C:C
C7-9-48	C:C
C7-9-49	C:T
C7-9-50	C:T
W5-10-10	C:C
W5-10-11	C:C
W5-11-1	C:C
W5-11-11	C:T
W5-12-5	C:T
W5-12-9	C:C
W5-13-14	C:T
W5-2-16	C:C
W5-3-17	C:T
W5-3-27	C:T
W5-3-33	T:T
W5-3-35	C:C
W5-3-40	T:T
W5-5-28	C:C
W5-6-1	C:C
W5-6-2	C:T
W5-6-5	C:C
W5-6-9	C:C
W5-6-17	C:C
W5-6-18	C:C
W5-6-21	C:C
W5-6-25	C:C
W5-7-9	T:T
W5-7-13	T:T
W5-7-23	C:T
W5-7-26	C:C
W5-8-2	T:T
W5-8-6	C:T
W5-8-13	C:C
W5-8-20	C:C
W5-9-13	C:C
W5-9-14	C:C
E19-22	C:T
C7-1-9	C:C
C7-1-14	C:C
C7-1-28	C:C
C7-1-30	C:C
C7-1-32	C:C
C7-10-2	C:T
C7-10-3	C:C
C7-10-6	C:T
C7-10-9	T:T
C7-10-12	T:T
C7-10-13	C:T
C7-10-14	C:T
C7-10-16	C:C
C7-10-18	C:C
C7-10-23	C:T
C7-10-24	C:C
C7-10-26	C:C
C7-10-29	C:C
C7-10-30	C:C
C7-10-31	C:T
C7-10-32	C:C
C7-10-33	C:T
C7-10-35	C:C
C7-10-36	C:C
C7-10-37	C:C
C7-10-38	C:C
C7-10-39	C:C
C7-10-41	C:C
C7-10-42	C:C
C7-10-44	C:C
C7-10-47	C:C
C7-10-48	C:C
C7-2-5	C:C
C7-2-6	T:T
C7-2-7	C:T
C7-2-14	C:C
C7-2-18	C:T
C7-2-21	C:C
C7-2-23	C:T
C7-2-24	C:T
C7-2-25	T:T
C7-2-26	C:C
C7-2-28	C:C
C7-2-31	C:C
C7-2-32	C:C
C7-2-34	C:C
C7-2-35	C:C
C7-2-36	C:C
C7-2-37	C:C
C7-2-38	C:C
C7-2-41	C:C
C7-2-43	C:C
C7-2-47	C:C
C7-2-48	T:T
C7-2-49	C:T
C7-2-50	C:C
C7-2-51	C:C
C7-3-5	C:T
C7-3-6	C:C
C7-3-8	T:T
C7-3-9	C:C
C7-3-11	C:C
C7-3-12	C:T
C7-3-13	C:C
C7-3-15	C:C
C7-3-18	C:C
C7-3-20	C:C
C7-3-23	C:T
C7-3-25	C:C
C7-3-31	C:C
C7-3-33	C:C
C7-3-34	T:T
C7-3-37	C:C
C7-3-38	C:T
C7-3-40	C:C
C7-3-43	C:T
C7-3-46	C:C
C7-3-50	C:C
C7-4-2	C:C
C7-4-5	C:C
C7-4-6	?
C7-4-7	T:T
C7-4-11	C:T
C7-4-12	C:T
C7-4-14	C:C
C7-4-17	C:C
C7-4-19	C:T
C7-4-23	C:C
C7-4-26	C:T
C7-4-27	T:T
C7-4-28	C:C
C7-4-29	C:C
C7-4-31	C:T
C7-4-32	C:C
C7-4-33	C:T
C7-4-35	C:C
C7-4-38	C:C
C7-4-39	C:C
C7-4-40	C:C
C7-5-1	C:T
C7-5-3	C:C
C7-5-4	C:C
C7-5-6	C:C
C7-5-12	C:C
C7-5-19	C:C
C7-5-21	T:T
C7-5-26	T:T
C7-5-28	C:C
C7-5-29	C:T
C7-5-31	C:C
C7-5-32	C:C
C7-5-35	T:T
C7-5-36	C:T
C7-5-38	C:C
C7-5-39	C:T
C7-6-1	C:C
C7-6-2	C:C
C7-6-4	T:T
C7-6-5	C:C
C7-6-8	C:T
C7-6-10	C:C
C7-6-12	C:C
C7-6-14	C:C
C7-6-17	C:T
C7-6-18	T:T
C7-6-20	C:T
C7-6-21	C:T
C7-6-22	C:C
C7-6-23	C:C
C7-6-25	C:C
C7-6-26	C:C
C7-6-30	C:C
C7-6-32	C:T
C7-6-33	C:C
C7-6-34	C:C
C7-6-35	C:T
C7-6-37	C:C
C7-7-1	C:T
C7-7-5	C:C
C7-7-7	T:T
C7-7-8	T:T
C7-7-9	C:C
C7-7-13	C:T
C7-7-15	C:C
C7-7-16	C:C
C7-7-20	C:C
C7-7-25	C:T
C7-7-26	C:C
C7-7-29	C:T
C7-7-31	T:T
C7-7-32	T:T
C7-7-33	C:T
C7-7-38	C:C
C7-7-39	C:C
C7-8-1	C:T
C7-8-5	C:C
C7-8-8	C:C
C7-8-11	C:C
C7-8-12	C:C
C7-8-13	C:T
C7-8-15	C:C
C7-8-16	T:T
C7-8-18	C:T
C7-8-19	C:C
C7-8-20	C:C
C7-8-23	C:C
C7-8-24	C:T
C7-8-25	C:C
C7-8-27	C:C
C7-8-29	C:C
C7-8-31	C:T
C7-8-32	C:T
C7-8-36	C:C
C7-8-37	T:T
C7-8-40	T:T
C7-8-42	C:C
C7-8-43	C:T
C7-8-45	T:T
C7-8-47	C:T
C7-8-48	C:T
C7-8-49	C:T
C7-9-1	C:C
C7-9-3	C:C
C7-9-5	C:C
C7-9-6	C:C
C7-9-7	C:C
C7-9-10	C:C
C7-9-12	C:T
C7-9-13	C:T
C7-9-14	C:T
C7-9-15	C:C
C7-9-16	C:C
C7-9-18	C:C
C7-9-19	C:C
C7-9-20	C:C
C7-9-23	C:C
C7-9-24	?
C7-9-25	C:T
C7-9-26	C:C
C7-9-27	C:C
C7-9-28	C:C
C7-9-29	T:T
C7-9-30	C:C
C7-9-32	C:C
C7-9-33	C:T
C7-9-35	C:T
C7-9-37	C:C
C7-9-39	C:C
C7-9-40	C:C
C7-9-44	C:C
C7-9-45	C:C
C7-9-46	C:C
C7-9-47	C:C
C7-9-51	C:C
E1-3	C:C
E1-5	C:T
E1-7	C:T
E1-9	C:C
E1-11	C:T
E10-1	T:T
E11-4	C:C
E11-6	C:C
E11-8	T:T
E12-1	T:T
E12-3	C:C
E12-4	C:C
E12-5	C:C
E12-6	C:C
E12-7	C:C
E12-8	C:T
E12-10	C:C
E12-11	C:T
E12-14	C:C
E12-15	C:C
E12-16	C:T
E13-4	C:T
E13-5	C:T
E18-8	C:T
E18-9	C:C
E18-11	C:C
E18-12	T:T
E18-14	C:T
E18-15	C:C
E18-17	C:T
E18-18	C:T
E19-4	?
E19-5	C:T
E19-6	C:C
E19-7	C:T
E19-13	C:T
E19-15	C:C
E19-19	C:T
E19-20	C:T
E19-21	C:C
E19-23	T:T
E19-24	C:T
E19-25	T:T
E19-26	C:C
E19-28	T:T
E19-29	C:C
E2-3	C:C
E20-1	C:C
E20-3	C:C
E21-1	C:C
E21-9	C:T
E22-1	C:T
E22-2	C:C
E22-4	C:C
E22-6	C:C
E22-8	C:C
E22-10	C:T
E22-12	C:T
E22-15	T:T
E23-1	C:C
E23-2	C:C
E23-6	C:C
E23-7	C:C
E23-8	?
E23-9	C:C
E23-11	C:T
E24-5	T:T
E24-7	T:T
E24-8	T:T
E24-11	C:T
E24-12	C:C
E24-14	C:T
E24-17	T:T
E25-1	C:T
E25-2	C:C
E26-1	T:T
E26-2	C:C
E26-3	C:C
E27-1	C:C
E27-4	C:C
E27-5	C:C
E27-6	C:T
E3-1	C:T
E3-2	T:T
E4-3	C:C
E4-7	?
E5-1	C:T
E5-4	C:C
E9-1	C:C
E9-2	C:C
E9-4	T:T
E9-5	C:T
F1-3	C:T
F1-6	C:T
F1-7	C:T
F1-8	C:T
F10-1	C:C
F10-2	C:T
F10-3	C:T
F10-4	C:C
F10-5	C:C
F10-6	C:T
F10-7	C:C
F10-9	?
F10-22	C:C
F11-1	C:T
F11-3	C:C
F11-4	C:C
F11-5	C:C
F11-6	C:T
F11-7	C:T
F11-11	C:T
F12-1	DUPE
F12-2	DUPE
F12-3	DUPE
F12-4	C:C
F12-5	C:T
F12-7	C:C
F12-8	C:T
F13-2	C:C
F13-3	C:C
F13-4	T:T
F13-7	T:T
F14-2	C:C
F14-4	C:T
F14-5	T:T
F14-9	C:C
F14-10	C:C
F14-11	C:C
F15-3	C:T
F15-5	C:C
F15-7	C:C
F15-9	C:T
F15-10	T:T
F15-11	C:C
F16-1	C:C
F16-2	C:C
F16-3	C:T
F16-4	C:C
F16-5	C:T
F16-6	C:C
F16-7	C:C
F16-8	C:T
F16-10	C:T
F16-11	?
F16-12	C:C
F16-13	?
F16-14	C:C
F16-15	C:C
F17-2	C:C
F17-3	C:C
F17-6	C:C
F17-7	C:C
F17-9	?
F17-10	T:T
F17-12	C:C
F17-13	C:C
F18-3	T:T
F18-4	C:T
F18-6	C:T
F18-7	C:C
F18-8	C:T
F18-9	C:C
F18-12	C:C
F19-1	C:C
F19-2	C:T
F19-3	C:T
F19-6	?
F19-8	C:C
F19-10	C:C
F19-12	T:T
F19-13	C:C
F2-1	C:C
F2-3	C:C
F2-4	C:C
F2-5	C:C
F20-1	C:C
F20-2	C:T
F20-5	C:C
F20-6	C:T
F20-7	C:T
F20-9	T:T
F20-10	C:T
F20-11	C:T
F20-12	T:T
F20-13	C:T
F20-14	C:C
F21-1	C:T
F21-4	C:C
F21-5	C:C
F21-6	C:C
F21-8	C:C
F21-9	C:C
F21-10	T:T
F21-11	C:C
F21-12	C:C
F21-13	C:C
F21-14	T:T
F21-15	T:T
F21-16	C:C
F21-17	C:C
F21-19	T:T
F22-2	C:C
F22-3	C:C
F22-4	C:C
F22-5	C:T
F22-6	C:C
F22-8	T:T
F22-9	C:C
F22-10	C:T
F22-12	C:T
F23-1	C:C
F23-2	C:C
F23-3	C:T
F23-4	C:C
F23-5	C:C
F23-6	C:C
F23-8	C:C
F23-11	T:T
F23-12	C:T
F23-13	C:T
F3-2	C:T
F3-3	C:C
F4-1	C:C
F4-2	C:C
F4-3	C:C
F4-5	C:C
F4-6	C:C
F5-1	T:T
F5-2	C:C
F5-3	C:C
F5-5	DUPE
F6-2	C:C
F6-3	C:C
F6-7	C:C
F6-8	C:C
F7-1	C:C
F7-2	C:T
F7-3	C:C
F7-4	C:C
F7-5	C:C
F7-6	C:C
F7-7	C:C
F8-2	C:T
F8-3	C:T
F8-4	C:T
F8-7	C:C
F8-10	C:T
F9-1	C:C
F9-2	C:C
F9-3	C:C
F9-6	C:T
F9-7	C:C
F9-8	C:C
F9-9	C:C
F9-10	C:T
NTC	NTC
S6-01	C:C
S6-02	T:T
S6-04	C:T
S6-05	C:C
S6-06	C:C
S6-07	T:T
S6-08	C:C
S6-09	C:C
S6-10	C:T
S6-11	C:T
S6-12	C:C
S6-13	C:C
S6-14	T:T
S6-16	C:C
S6-17	T:T
S6-18	C:T
S6-19	C:T
S6-20	C:T
S6-21	C:C
S6-22	C:C
S6-23	T:T
S6-24	C:T
S6-25	C:C
S6-26	T:T
S6-27	?
S6-28	C:T
S6-29	T:T
S6-30	C:C
S6-31	C:C
S6-32	C:T
S6-34	C:C
S6-35	C:C
S6-36	T:T
S6-37	C:C
S6-38	T:T
S6-39	C:C
S6-40	C:C
S6-41	T:T
S6-43	C:C
S6-44	C:T
S6-45	C:T
S6-46	C:C
S6-47	T:T
S6-49	C:C
S6-50	C:C
S6-51	T:T
S6-52	C:C
S6-53	C:C
S6-54	C:C
S6-55	T:T
S6-56	C:T
S6-57	C:C
S6-58	C:T
S6-59	C:C
S6-60	T:T
S6-61	C:C
S6-62	C:T
S6-63	C:C
S6-65	C:C
S6-66	C:C
S6-67	C:C
S6-68	C:T
S6-69	C:C
S6-70	C:C
S6-71	C:T
S6-72	C:T
S6-73	T:T
S6-74	T:T
S6-75	C:T
S6-76	T:T
S6-77	C:C
S6-78	T:T
S6-79	C:C
S6-80	T:T
S6-81	C:C
S6-82	C:C
S6-83	T:T
S6-84	C:T
S6-85	C:C
S6-87	T:T
S6-88	C:T
S6-89	C:T
S6-90	C:C
S6-91	C:T
S6-92	C:T
S6-93	C:T
S6-94	C:T
S6-95	C:C
S6-96	C:C
S6-97	C:C
S6-98	C:C
S6-102	C:C
S6-104	C:C
S6-105	C:T
S6-106	T:T
S6-107	C:C
S6-108	T:T
S6-109	C:C
S6-110	C:C
S6-111	C:C
S6-112	T:T
S6-113	C:C
S6-114	T:T
S6-115	C:C
S6-116	C:T
S6-117	C:T
S6-119	C:C
S6-120	C:C
S6-121	C:T
S6-122	C:C
S6-123	C:T
S6-125	C:C
S6-126	C:C
S6-127	T:T
S6-128	T:T
S6-130	T:T
S6-131	C:C
S6-132	C:C
S6-133	T:T
S6-134	T:T
S6-135	C:C
S6-136	C:C
S6-137	C:T
S6-138	C:T
S6-139	C:C
S6-140	T:T
S6-141	T:T
S6-142	C:C
S6-143	C:C
S6-144	C:T
S6-145	C:T
S6-146	C:T
S6-147	C:T
S6-148	T:T
S6-149	C:T
S6-150	T:T
S6-151	C:T
S6-152	C:C
S6-153	C:C
S6-155	C:C
S6-156	C:T
S6-157	C:T
S6-158	C:C
S6-159	C:T
S6-160	C:C
S6-161	C:C
S6-162	T:T
S6-163	C:T
S6-164	T:T
S6-165	C:C
S6-166	C:C
S6-167	C:C
S6-168	C:T
S6-169	C:T
S6-170	C:C
S6-171	T:T
S6-172	C:T
S6-173	C:T
S6-174	C:C
S6-175	C:T
S6-176	C:C
S6-177	C:T
S6-178	C:T
S6-179	C:C
S6-180	C:T
S6-181	C:T
S6-182	C:C
S6-183	T:T
S6-184	C:T
S6-185	C:C
S6-186	C:C
S6-187	C:T
S6-188	C:C
S6-189	C:C
S6-190	C:C
S6-191	C:C
S6-192	C:C
T1-1	C:C
T1-3	C:T
T1-7	C:C
T1-8	T:T
T1-9	T:T
T1-12	C:C
T1-13	C:C
T1-14	C:C
T1-17	C:T
T1-19	C:C
T1-20	C:C
T1-22	C:C
T1-23	C:C
T10-1	C:C
T10-2	C:C
T10-3	C:C
T10-4	C:T
T10-5	C:C
T10-6	C:T
T10-7	C:C
T10-9	T:T
T10-12	C:C
T10-13	C:C
T10-14	C:C
T10-16	C:C
T10-17	C:C
T2-1	T:T
T2-5	T:T
T2-6	C:C
T2-7	C:C
T2-9	C:T
T2-10	C:C
T2-13	C:C
T2-15	C:C
T2-16	T:T
T2-18	C:C
T2-19	C:C
T2-20	T:T
T3-2	C:C
T3-3	T:T
T3-4	C:C
T3-5	T:T
T3-6	C:C
T3-9	C:C
T3-10	C:C
T3-11	C:C
T3-13	C:T
T3-14	C:T
T3-15	C:C
T3-16	T:T
T3-17	T:T
T3-18	T:T
T3-19	C:C
T3-20	C:C
T3-21	C:C
T3-22	C:C
T3-23	C:T
T3-24	C:T
T3-25	T:T
T3-26	C:T
T3-27	C:T
T4-2	C:C
T4-3	C:T
T4-4	C:C
T4-7	C:T
T4-8	C:C
T4-9	C:C
T4-10	C:C
T4-14	C:C
T4-15	C:C
T4-16	C:C
T4-18	C:C
T4-22	C:C
T4-23	C:C
T4-25	C:C
T4-27	C:T
T4-28	C:C
T4-29	C:C
T4-30	T:T
T4-31	C:C
T4-32	C:C
T4-33	C:C
T5-2	T:T
T5-3	C:T
T5-5	C:C
T5-7	C:T
T5-9	C:C
T5-10	C:C
T5-11	C:T
T5-12	C:C
T5-14	C:C
T5-15	C:C
T5-16	T:T
T5-17	T:T
T5-19	C:T
T5-21	C:C
T5-23	C:T
T5-24	C:C
T5-25	C:C
T5-26	C:C
T6-1	C:C
T6-3	T:T
T6-5	T:T
T6-6	C:T
T6-7	?
T6-8	C:C
T6-9	C:C
T6-10	C:T
T6-11	C:C
T6-12	C:T
T6-15	C:T
T6-16	C:T
T6-17	C:T
T6-18	C:C
T6-19	C:C
T6-20	C:T
T6-21	C:C
T6-40	C:T
T7-3	T:T
T7-4	T:T
T7-7	T:T
T7-8	C:C
T7-10	C:T
T7-13	C:C
T7-14	C:C
T7-16	C:C
T7-17	T:T
T7-19	C:C
T7-20	C:T
T7-21	C:C
T7-23	C:T
T7-24	C:T
T7-25	C:C
T7-26	C:C
T7-27	C:C
T7-28	T:T
T8-1	C:T
T8-3	C:C
T8-5	T:T
T8-7	T:T
T8-8	C:C
T8-9	C:C
T8-10	C:C
T8-12	C:T
T8-13	C:C
T8-14	T:T
T8-15	C:C
T8-16	C:C
T8-17	C:T
T8-18	C:T
T8-19	C:T
T8-23	C:C
T8-24	C:T
T8-31	C:C
T8-32	C:C
T9-1	C:C
T9-3	T:T
T9-4	C:C
T9-5	C:C
T9-6	C:T
T9-7	C:T
T9-8	T:T
T9-9	C:C
T9-10	C:T
T9-12	C:T
T9-13	C:C
T9-14	C:C
T9-15	C:T
T9-16	C:C
T9-17	C:C
T9-20	C:C
T9-21	C:T
T9-22	C:T
T9-24	C:T
T9-25	C:T
T9-27	C:C
T9-29	C:T
T9-30	C:T
T9-31	C:C
T9-32	C:C
T9-33	C:C
T9-34	C:C
T9-36	C:C
W5-1-1	C:T
W5-1-2	C:C
W5-1-5	C:T
W5-1-9	C:C
W5-1-10	C:C
W5-1-14	C:C
W5-1-15	C:T
W5-1-21	T:T
W5-1-22	C:T
W5-1-24	C:C
W5-1-25	C:T
W5-1-29	T:T
W5-1-32	C:C
W5-10-1	C:C
W5-10-2	C:T
W5-10-4	C:C
W5-10-5	C:C
W5-10-6	C:T
W5-10-13	C:T
W5-11-2	C:T
W5-11-3	C:T
W5-11-9	C:C
W5-11-10	C:C
W5-12-1	C:C
W5-12-2	C:C
W5-12-4	C:C
W5-12-7	C:T
W5-12-8	C:C
W5-12-11	C:T
W5-12-12	C:T
W5-12-14	C:C
W5-13-1	C:C
W5-13-3	C:C
W5-13-5	C:C
W5-13-8	C:C
W5-13-11	C:C
W5-13-12	C:C
W5-13-15	C:C
W5-13-16	C:T
W5-13-18	C:C
W5-2-1	C:C
W5-2-4	C:C
W5-2-5	C:C
W5-2-12	C:C
W5-2-14	C:C
W5-2-17	C:C
W5-2-20	C:C
W5-2-22	C:C
W5-2-26	C:C
W5-2-28	C:C
W5-2-29	T:T
W5-2-30	C:C
W5-2-32	C:T
W5-2-39	C:T
W5-2-41	C:T
W5-3-1	?
W5-3-3	C:C
W5-3-7	C:C
W5-3-10	C:C
W5-3-14	C:T
W5-3-16	T:T
W5-3-21	C:C
W5-3-22	C:T
W5-3-25	C:C
W5-3-27	C:C
W5-3-28	C:C
W5-3-30	C:C
W5-3-31	C:C
W5-3-32	C:C
W5-3-34	C:C
W5-3-46	C:T
W5-3-47	C:C
W5-3-50	C:T
W5-3-51	C:C
W5-3-52	C:C
W5-3-54	C:C
W5-3-61	C:T
W5-3-91	C:C
W5-5-1	C:T
W5-5-3	C:C
W5-5-5	C:C
W5-5-6	T:T
W5-5-8	C:C
W5-5-10	C:C
W5-5-11	C:C
W5-5-15	C:C
W5-5-17	C:C
W5-5-20	C:C
W5-5-21	C:T
W5-5-22	C:C
W5-5-23	C:C
W5-5-24	C:T
W5-5-26	C:C
W5-6-3	C:T
W5-6-7	C:C
W5-6-10	C:T
W5-6-11	C:C
W5-6-12	C:C
W5-6-14	C:T
W5-6-15	C:C
W5-6-20	C:C
W5-6-22	T:T
W5-6-26	C:C
W5-6-31	C:C
W5-6-33	C:C
W5-7-1	C:T
W5-7-2	C:T
W5-7-5	C:C
W5-7-15	C:C
W5-7-19	C:C
W5-7-21	C:C
W5-7-22	C:C
W5-7-24	C:C
W5-7-27	C:C
W5-8-7	C:C
W5-8-9	C:C
W5-8-14	C:T
W5-8-15	C:C
W5-8-19	C:C
W5-8-21	C:T
W5-8-24	C:T
W5-8-26	C:T
W5-8-27	C:T
W5-8-30	C:C
W5-8-31	C:C
W5-9-4	T:T
W5-9-5	C:C
W5-9-6	C:T
W5-9-7	C:C
W5-9-8	C:C
W5-9-9	C:C
W5-9-10	C:C
W5-9-16	C:C
W5-9-19	C:T
W5-9-22	C:C
