# Supplementary material for: Identification of TRAPPC9 and BAIAP2 Gene Polymorphisms and Their Association With Fat Deposition-Related Traits in Hu Sheep
Source: Front Vet Sci. 2022 Jul 5;9:928375. doi: 10.3389/fvets.2022.928375 (PMC9295322; doi:10.3389/fvets.2022.928375)
Supplement: Supplementary file 3 [file Table_3.XLSX]

## Sheet: Sheet1
Table S4. The expression data of sheep TRAPPC9 gene
Tissues	Pos	TRAPPC9	Pos	β-actin
Heart	A1	23.52	E1	17.95
	B1	23.55	F1	18.4
	C1	22.51	G1	18.77
	D1	23.25	H1	18.83
	A1	29.72	E1	24.24
	B1	28.39	F1	24.89
	C1	29.05	G1	24.56
	D1	29.22	H1	24.07
	A1	20.39	E1	23.28
	B1	20.71	F1	22.98
	C1	20.44	G1	23.35
	D1	20.64	H1	22.99
	A1	20.87	E1	18.72
	B1	19.41	F1	18.93
	C1	19.93	G1	19.33
	D1	21.57	H1	18.69
	A1	20.9	E1	18.01
	B1	20.64	F1	17.98
	C1	20.6	G1	17.79
	D1	20.97	H1	17.99
	A1	27.63	E1	21.21
	B1	27.54	F1	22.33
	C1	27.73	G1	22.08
	D1	27.63	H1	22.59
Liver	A2	18.96	E2	17.15
	B2	20.38	F2	17.49
	C2	20.25	G2	16.97
	D2	20.18	H2	17.6
	A2	25.82	E2	20.27
	B2	25.92	F2	20.94
	C2	25.99	G2	20.53
	D2	25.64	H2	19.8
	A2	24.45	E2	24.19
	B2	23.91	F2	24.77
	C2	23.9	G2	24.46
	D2	24.21	H2	24.89
	A2	26.56	E2	23.72
	B2	27.1	F2	23.74
	C2	23.87	G2	23.96
	D2	26.63	H2	23.87
	A2	24.75	E2	20.37
	B2	24.77	F2	20.57
	C2	24.62	G2	20.78
	D2	24.72	H2	20.34
	A2	25.63	E2	21.84
	B2	25.69	F2	21.63
	C2	25.03	G2	21.81
	D2	25.95	H2	21.64
Spleen	A3	18.97	E3	16.82
	B3	18.18	F3	16.98
	C3	18.56	G3	16.76
	D3	17.85	H3	16.93
	A3	28.34	E3	21.6
	B3	27.49	F3	21.99
	C3	28.54	G3	21.71
	D3	28.56	H3	21.09
	A3	21.22	E3	20.26
	B3	19.52	F3	19.91
	C3	17.89	G3	20.27
	D3	22.22	H3	20.37
	A3	21.98	E3	18.41
	B3	20.64	F3	17.89
	C3	21.19	G3	18.02
	D3	21.54	H3	17.83
	A3	16.53	E3	14.55
	B3	16.65	F3	14.17
	C3	16.37	G3	14.76
	D3	16.5	H3	14.67
	A3	29.37	E3	23.36
	B3	29.71	F3	23.34
	C3	29.84	G3	23.65
	D3	29.52	H3	23.93
Lung	A4	24.95	E4	18.86
	B4	24.32	F4	18.8
	C4	24.93	G4	18.63
	D4	24.74	H4	19.37
	A4	27.41	E4	21.98
	B4	26.54	F4	21.44
	C4	26.93	G4	22.04
	D4	27.52	H4	21.24
	A4	21.21	E4	19.76
	B4	21.84	F4	20.21
	C4	20.76	G4	19.93
	D4	21.96	H4	20.55
	A4	26.96	E4	20.34
	B4	26.86	F4	20.62
	C4	26.68	G4	20.57
	D4	26.47	H4	20.39
	A4	22.76	E4	18.33
	B4	22.7	F4	18.16
	C4	22.54	G4	18.13
	D4	22.64	H4	18.18
	A4	27.62	E4	20.75
	B4	27.53	F4	20.9
	C4	27.28	G4	20.65
	D4	27.63	H4	19.98
Kidney	A5	16.21	E5	17.97
	B5	16.78	F5	18.42
	C5	16.69	G5	18.3
	D5	16.81	H5	18.4
	A5	25.58	E5	20.88
	B5	25.09	F5	21.19
	C5	25.51	G5	20.51
	D5	25.55	H5	20.63
	A5	13.95	E5	22.39
	B5	14.45	F5	22.61
	C5	15.37	G5	22.19
	D5	13.83	H5	22.14
	A5	16.5	E5	21.47
	B5	18.32	F5	20.74
	C5	15.89	G5	16.69
	D5	15.83	H5	21.44
	A5	14.28	E5	17.45
	B5	14.83	F5	17.13
	C5	14.52	G5	17.38
	D5	14.78	H5	17.23
	A5	29.27	E5	23.7
	B5	28.31	F5	22.51
	C5	28.92	G5	23.33
	D5	28.91	H5	23.86
Rumen	A6	20.17	E6	15.59
	B6	19.68	F6	14.69
	C6	21.26	G6	14.9
	D6	17.97	H6	15.36
	A6	27.81	E6	20.58
	B6	27.15	F6	20.71
	C6	26.86	G6	20.96
	D6	27.78	H6	21
	A6	17.86	E6	19.66
	B6	17.59	F6	19.82
	C6	17.37	G6	20.52
	D6	18.09	H6	20.55
	A6	17.76	E6	19.11
	B6	16.37	F6	19.35
	C6	16.5	G6	19.21
	D6	16.68	H6	19.5
	A6	15.46	E6	18.87
	B6	15.7	F6	18.79
	C6	15.95	G6	18.74
	D6	15.77	H6	18.86
	A6	29.1	E6	21.25
	B6	28.51	F6	21.33
	C6	28.79	G6	21.38
	D6	28.2	H6	21.05
Lymph	A7	22.52	E7	17.89
	B7	22.29	F7	17.93
	C7	22.38	G7	18.36
	D7	22.49	H7	18.57
	A7	24.57	E7	18.73
	B7	24.44	F7	17.81
	C7	23.57	G7	18.45
	D7	24.5	H7	18.63
	A7	19.97	E7	15.67
	B7	19.88	F7	15.39
	C7	20.04	G7	15.5
	D7	19.72	H7	15.58
	A7	22.27	E7	15.2
	B7	21.75	F7	15.58
	C7	23.84	G7	15.51
	D7	22.2	H7	15.79
	A7	26.11	E7	18.93
	B7	25.96	F7	18.94
	C7	26.14	G7	18.65
	D7	25.53	H7	18.66
	A7	24.74	E7	19.98
	B7	24.06	F7	20.19
	C7	24.69	G7	20.45
	D7	24.45	H7	20.43
Muscle	A8	20.46	E8	15.56
	B8	17.54	F8	15.94
	C8	20.36	G8	15.85
	D8	19.87	H8	16.11
	A8	27.74	E8	20.49
	B8	27.76	F8	20.28
	C8	28.43	G8	20.56
	D8	28.23	H8	20.77
	A8	21.47	E8	21.02
	B8	21.52	F8	21.39
	C8	21.4	G8	21.13
	D8	17.91	H8	21.47
	A8	17.86	E8	16.41
	B8	17.64	F8	16.26
	C8	18.34	G8	16.32
	D8	19.66	H8	16.85
	A8	17.73	E8	16.96
	B8	18.25	F8	17.73
	C8	18.55	G8	17.21
	D8	17.64	H8	17.53
	A8	27.46	E8	18.6
	B8	26.8	F8	18.14
	C8	27.23	G8	18.83
	D8	26.87	H8	18.47
Duodenum	A9	21.47	E9	16.59
	B9	20.97	F9	16.11
	C9	20.77	G9	16.26
	D9	20.53	H9	16.72
	A9	29.6	E9	24.32
	B9	29.71	F9	23.8
	C9	29.31	G9	24.11
	D9	29.71	H9	24.9
	A9	25.09	E9	26.05
	B9	24.84	F9	25.92
	C9	25.06	G9	25.92
	D9	25.61	H9	26.23
	A9	20.62	E9	15.86
	B9	20.44	F9	15.9
	C9	20.27	G9	15.72
	D9	20.19	H9	15.88
	A9	29.83	E9	24.73
	B9	29.7	F9	24.59
	C9	29.44	G9	24.56
	D9	29.68	H9	24.5
Tail Fat	A10	21.41	E10	15.42
	B10	18.42	F10	15.26
	C10	18.43	G10	14.74
	D10	18.86	H10	15.44
	A10	30.26	E10	24.83
	B10	30.54	F10	24.91
	C10	29.96	G10	24.49
	D10	29.96	H10	24.68
	A10	18.26	E10	20.98
	B10	16.83	F10	21.2
	C10	16.78	G10	21.25
	D10	18.92	H10	20.77
	A10	19.52	E10	19.35
	B10	19.41	F10	19.54
	C10	17.94	G10	19.63
	D10	18.33	H10	19.76
	A10	17.58	E10	18.52
	B10	17.64	F10	18.28
	C10	16.95	G10	18.11
	D9	16.89	H9	18.7
	A9	29.15	E9	24.07
	B9	29.78	F9	22.67
	C9	30	G9	23.49
	D9	27.14	H9	23.8
