# Supplementary material for: Identification of TRAPPC9 and BAIAP2 Gene Polymorphisms and Their Association With Fat Deposition-Related Traits in Hu Sheep
Source: Front Vet Sci. 2022 Jul 5;9:928375. doi: 10.3389/fvets.2022.928375 (PMC9295322; doi:10.3389/fvets.2022.928375)
Supplement: Supplementary file 4 [file Table_4.XLSX]

## Sheet: Sheet1
Table S5. The expression data of sheep BAIAP2 gene
Tissues	Pos	BAIAP2	Pos	β-actin
Heart	A1	26.51	E1	22.1
	B1	26.08	F1	21.63
	C1	25.76	G1	21.88
	D1	26.34	H1	22.28
	A1	28.97	E1	22.44
	B1	30.24	F1	22.14
	C1	29.53	G1	22.35
	D1	29.81	H1	22.68
	A1	24.73	E1	19.3
	B1	24.45	F1	19.72
	C1	24.53	G1	19.78
	D1	24.7	H1	19.93
	A1	29.16	E1	20.77
	B1	28.64	F1	21.38
	C1	30.49	G1	21.28
	D1	29.92	H1	21.43
	A1	26.73	E1	19.78
	B1	26.44	F1	19.95
	C1	26.57	G1	19.98
	D1	26.48	H1	19.29
	A1	23.81	E1	19.46
	B1	23.9	F1	19.44
	C1	24.11	G1	19.99
	D1	23.98	H1	19.83
Liver	A2	30.32	E2	23.49
	B2	30.01	F2	24.38
	C2	29.72	G2	24.27
	D2	30.23	H2	24.72
	A2	31.99	E2	24.4
	B2	31.81	F2	24.29
	C2	32.15	G2	24.47
	D2	31.2	H2	24.48
	A2	27.65	E2	16.8
	B2	27.58	F2	17.06
	C2	27.14	G2	17.25
	D2	27.51	H2	17
	A2	33.56	E2	20.58
	B2	29.86	F2	20.69
	C2	30.15	G2	20.86
	D2	29.9	H2	21.56
	A2	27.43	E2	18.65
	B2	27.79	F2	18.71
	C2	27.81	G2	18.69
	D2	27.66	H2	18.89
	A2	29.51	E2	20.73
	B2	30.19	F2	21.2
	C2	29.95	G2	20.98
	D2	29.54	H2	21.43
Spleen	A3	22.28	E3	14.65
	B3	22.13	F3	14.74
	C3	22.52	G3	14.76
	D3	22.5	H3	14.77
	A3	25.67	E3	18.54
	B3	25.38	F3	18.9
	C3	25.45	G3	18.91
	D3	25.6	H3	18.77
	A3	22.59	E3	15.19
	B3	22.83	F3	15.13
	C3	22.93	G3	15.38
	D3	23.32	H3	15.16
	A3	24.9	E3	15.64
	B3	24.83	F3	15.99
	C3	24.96	G3	16.13
	D3	25.66	H3	16.15
	A3	24.78	E3	16.99
	B3	24.81	F3	17.41
	C3	25.35	G3	17.46
	D3	25.29	H3	17.44
	A3	23.43	E3	17.25
	B3	23.53	F3	17.45
	C3	23.65	G3	17.38
	D3	23.77	H3	17.2
Lung	A4	28.46	E4	22.17
	B4	28.82	F4	21.4
	C4	28.43	G4	22.35
	D4	28.77	H4	22.45
	A4	29.42	E4	23.1
	B4	28.62	F4	23.27
	C4	28.46	G4	23.36
	D4	28.83	H4	22.97
	A4	25.18	E4	19.32
	B4	25.69	F4	19.41
	C4	25.55	G4	19.35
	D4	25.49	H4	19.45
	A4	31.81	E4	21.98
	B4	31.39	F4	22.44
	C4	31.51	G4	22.5
	D4	31.82	H4	22.36
	A4	28.86	E4	20.96
	B4	28.94	F4	20.84
	C4	29.45	G4	21.26
	D4	29.35	H4	21.25
	A4	30.57	E4	23.98
	B4	30.75	F4	24.44
	C4	30.87	G4	24.31
	D4	30.83	H4	24.47
Kidney	A5	28.23	E5	18.43
	B5	28.77	F5	18.45
	C5	27.84	G5	18.48
	D5	27.44	H5	18.77
	A5	22.32	E5	17.8
	B5	22.74	F5	17.72
	C5	22.8	G5	17.85
	D5	22.66	H5	17.55
	A5	22.2	E5	15.75
	B5	22.46	F5	15.62
	C5	22.37	G5	15.42
	D5	22.25	H5	15.92
	A5	28.5	E5	18.34
	B5	27.79	F5	18.4
	C5	28.32	G5	18.62
	D5	28.82	H5	18.81
	A5	24.46	E5	16.87
	B5	23.93	F5	16.92
	C5	24.37	G5	16.77
	D5	24.36	H5	16.87
	A5	24.75	E5	17.88
	B5	24.96	F5	18.04
	C5	24.83	G5	18.12
	D5	24.92	H5	17.91
Rumen	A6	25.9	E6	16.66
	B6	26.36	F6	16.68
	C6	25.94	G6	17.4
	D6	26.37	H6	16.87
	A6	29.08	E6	19.23
	B6	28.66	F6	19.54
	C6	28.55	G6	19.59
	D6	28.57	H6	19.42
	A6	23.95	E6	14.97
	B6	23.69	F6	15.35
	C6	23.77	G6	15.63
	D6	23.77	H6	15.89
	A6	26.47	E6	14.67
	B6	27.14	F6	15.29
	C6	26.6	G6	15.57
	D6	27.4	H6	14.96
	A6	25.35	E6	16.71
	B6	25.61	F6	16.62
	C6	25.68	G6	16.27
	D6	25.29	H6	16.76
	A6	24.3	E6	16.49
	B6	24.19	F6	16.74
	C6	24.41	G6	16.91
	D6	24.24	H6	16.75
Lymph	A7	28.96	E7	23.32
	B7	28.63	F7	23.92
	C7	28.55	G7	23.98
	D7	28.93	H7	23.85
	A7	23.6	E7	14.78
	B7	23.62	F7	14.79
	C7	23.68	G7	14.77
	D7	23.65	H7	15.23
	A7	23.58	E7	13.96
	B7	23.97	F7	14.35
	C7	23.85	G7	14.22
	D7	23.78	H7	14.72
	A7	28.13	E7	18.41
	B7	29.35	F7	18.83
	C7	28.66	G7	18.65
	D7	29.58	H7	18.98
	A7	23.89	E7	17.2
	B7	23.8	F7	17.66
	C7	23.89	G7	16.72
	D7	23.71	H7	17.5
	A7	24.26	E7	14.67
	B7	24.23	F7	15.2
	C7	23.95	G7	14.98
	D7	24.15	H7	15.2
Muscle	A8	27.75	E8	20.43
	B8	27.88	F8	20.4
	C8	27.59	G8	20.58
	D8	27.49	H8	20.68
	A8	27.45	E8	20.04
	B8	27.75	F8	19.92
	C8	27.47	G8	20.28
	D8	27.75	H8	20.1
	A8	28.47	E8	19.84
	B8	29.16	F8	20.03
	C8	28.4	G8	19.45
	D8	28.81	H8	20.06
	A8	29.53	E8	18.78
	B8	30.49	F8	18.99
	C8	29.73	G8	19.26
	D8	30.42	H8	19.4
	A8	27.8	E8	20.61
	B8	27.82	F8	20.65
	C8	27.6	G8	20.4
	D8	27.64	H8	20.79
	A8	27.72	E8	20.4
	B8	27.25	F8	20.34
	C8	27.71	G8	20.42
	D8	27.46	H8	20.6
Duodenum	A9	27.88	E9	22.5
	B9	28.58	F9	22.2
	C9	28.37	G9	22.47
	D9	26.94	H9	22.2
	A9	28.51	E9	21.23
	B9	27.87	F9	21.69
	C9	28.02	G9	21.35
	D9	28.84	H9	21.35
	A9	25.63	E9	19.25
	B9	25.39	F9	19.05
	C9	25.54	G9	19.13
	D9	25.61	H9	18.68
	A9	31.51	E9	21.12
	B9	31.86	F9	21.61
	C9	31.75	G9	21.28
	D9	31.9	H9	21.45
	A9	31.87	E9	24.72
	B9	31.53	F9	24.8
	C9	31.95	G9	24.49
	D9	31.33	H9	24.76
Tail Fat	A10	24.65	E10	16.78
	B10	24.78	F10	16.81
	C10	24.87	G10	16.69
	D10	24.9	H10	16.97
	A10	25.46	E10	16.95
	B10	25.67	F10	16.86
	C10	25.53	G10	17.02
	D10	25.69	H10	16.75
	A10	24.09	E10	15.45
	B10	23.81	F10	15.81
	C10	23.68	G10	15.7
	D10	23.92	H10	15.85
	A10	34.32	E10	15.86
	B10	26.91	F10	16.67
	C10	25.5	G10	16.13
	D10	25.94	H10	16.15
	A10	25.37	E10	17.47
	C10	25.67	G10	17.46
	D10	25.33	H10	17.68
	A9	24.88	E9	16.33
	B9	24.79	F9	16.56
	C9	25.19	G9	16.57
	D9	24.97	H9	16.32
