# Supplementary material for: Identification of TRAPPC9 and BAIAP2 Gene Polymorphisms and Their Association With Fat Deposition-Related Traits in Hu Sheep
Source: Front Vet Sci. 2022 Jul 5;9:928375. doi: 10.3389/fvets.2022.928375 (PMC9295322; doi:10.3389/fvets.2022.928375)
Supplement: Supplementary file 5 [file Table_5.XLSX]

## Sheet: Sheet1
Table S3. Descriptive statistics between the small-tail and big-tail
Items	Min	Max	Mean	SD	CV(%)
The weight of tail fat	0.34	2.36	1.2442	0.7728	0.62
The.relative.weight.of.tail.fat.(Body.weight).	0.01	0.04	0.0273	0.0104	0.38
The.relative.weight.of.tail.fat.(Carcass.weight)	0.02	0.08	0.0494	0.0182	0.37
